# Supplementary material for: H2 Production from Formic Acid Using Highly Stable Carbon-Supported Pd-Based Catalysts Derived from Soft-Biomass Residues: Effect of Heat Treatment and Functionalization of the Carbon Support
Source: Materials (Basel). 2021 Oct 29;14(21):6506. doi: 10.3390/ma14216506 (PMC8585402; doi:10.3390/ma14216506)
Supplement: Supplementary file 1 [file materials-14-06506-s001.zip]

Archive with 1 entries (1 files):
- materials-1432242-supplementary.pdf
